# Supplementary material for: Nucleolar- and Nuclear-Stress-Induced Membrane-Less Organelles: A Proteome Analysis through the Prism of Liquid–Liquid Phase Separation
Source: Int J Mol Sci. 2023 Jul 2;24(13):11007. doi: 10.3390/ijms241311007 (PMC10341607; doi:10.3390/ijms241311007)
Supplement: Supplementary file 1 [file ijms-24-11007-s001.zip]

Archive with 1 entries (1 files):
- ijms-2400797-supplementary.pdf
